# Supplementary material for: Novel in vivo Assessment of Unruptured Intracranial Aneurysm Inflammatory Factors
Source: Front Neurol. 2020 Jun 3;11:439. doi: 10.3389/fneur.2020.00439 (PMC7283897; doi:10.3389/fneur.2020.00439)
Supplement: Supplementary Material — Datasets. [file Data_Sheet_1.xlsx]

## Sheet: Aneurysm
Patient	Aneurysm C3, mg/dL	Peripheral C3, mg/dL	Aneurysm C4, mg/dL	Peripheral C4, mg/dL
1	74	86	15	18
2	48	53	6	6
3	96	105	21	23
4	80	85	15	16
5	101	118	14	15
6	69	77	14	16
7	87	101	17	20
8	102	107	30	30
9	103	109	25	25
10	62	65	14	15

## Sheet: Sheet1
Patient	Age	Sex	Race	Smoking	Hypertension	Aneurysm size/mm	Aneurysm location
1	57	M	W	Current	Yes	11	Basilar apex
2	56	F	W	Current	Yes	10	Right MCA
3	65	F	W	Current	Yes	10	Right ICA
4	52	F	B	Current	No	9	Right P-comm
5	60	F	B	Never	Yes	14	Right ICA
6	71	F	W	Remote	Yes	7	Basilar apex
7	40	F	W	Current	Yes	5	Right ICA
8	33	F	B	Never	No	5	Left ICA
9	55	F	B	Current	Yes	9	Basilar apex
10	43	F	W	Current	Yes	11	Basilar apex
